# Supplementary material for: Transcatheter Aortic Valve Implantation and Replacement: The Latest Advances and Prospects
Source: J Clin Med. 2025 Mar 9;14(6):1844. doi: 10.3390/jcm14061844 (PMC11942769; doi:10.3390/jcm14061844)
Supplement: Supplementary file 1 [file jcm-14-01844-s001.zip]

Archive with 1 entries (1 files):
- jcm-3435654-supplementary.pdf
